# Supplementary material for: Identifying Dysregulated lncRNA-Associated ceRNA Network Biomarkers in CML Based on Dynamical Network Biomarkers
Source: Biomed Res Int. 2020 Feb 18;2020:5189549. doi: 10.1155/2020/5189549 (PMC7049421; doi:10.1155/2020/5189549)
Supplement: Supplementary Materials — Supplementary Table 1: dysregulated lncRNA-mRNA competing interactions of CP, AP, BC for CML. Supplementary Table 2: dysregulated lncRNA-associated ceRNA networks of CP, AP, and BC for CML (DLCN_CP, DLCN_AP, and DLCN_BC). Supplementary Table 3: CeRNA network biomarkers in DLCN_CP, DLCN_AP, and DLCN_BC. Supplementary Table 4: significantly enriched pathways in DLCN_CP, DLCN_AP, and DLCN_BC. . [file 5189549.f1.zip]

Archive with 4 entries (4 files):
- 5189549.f1/Supplementary Table S1.pdf
- 5189549.f1/Supplementary Table S2.pdf
- 5189549.f1/Supplementary Table S3.pdf
- 5189549.f1/Supplementary Table S4.pdf
